# Supplementary material for: Identification of Molecules from Coffee Silverskin That Suppresses Myostatin Activity and Improves Muscle Mass and Strength in Mice
Source: Molecules. 2021 May 3;26(9):2676. doi: 10.3390/molecules26092676 (PMC8124993; doi:10.3390/molecules26092676)
Supplement: Supplementary file 1 [file molecules-26-02676-s001.zip]

Archive with 1 entries (1 files):
- molecules-1165435-supplementary.pdf
